# Supplementary material for: Chlorophyll Fluorescence Imaging as a Tool for Evaluating Disease Resistance of Common Bean Lines in the Western Amazon Region of Colombia
Source: Plants (Basel). 2022 May 21;11(10):1371. doi: 10.3390/plants11101371 (PMC9143997; doi:10.3390/plants11101371)
Supplement: Supplementary file 1 [file plants-11-01371-s001.zip]

Archive with 1 entries (1 files):
- plants-1736402-supplementary.xlsx
