# Supplementary material for: Chlorophyll Fluorescence Imaging as a Tool for Evaluating Disease Resistance of Common Bean Lines in the Western Amazon Region of Colombia
Source: Plants (Basel). 2022 May 21;11(10):1371. doi: 10.3390/plants11101371 (PMC9143997; doi:10.3390/plants11101371)
Supplement: Supplementary file 1 [file plants-11-01371-s001.zip › plants-1736402-supplementary.xlsx]

## Sheet: Hoja1
Bean lines	Commercial class	Genepool	Growth habit	Classification	Cruce
ALB 350	Red	Mesoamerican	II A	Inbred line	Pv x Pc
ALB 351	Red	Mesoamerican	II A	Inbred line	Pv x Pc
ALB 352	Red	Mesoamerican	II B	Inbred line	Pv x Pc
ALB 353	Red	Mesoamerican	II A	Inbred line	Pv x Pc
AMADEUS	Red	Mesoamerican	II A	Inbred line	Pv
BFS 10	Red	Mesoamerican	II A	Inbred line	Pv
BFS 123	Red	Mesoamerican	II B	Inbred line	Pv x Pc
BFS 81	Red	Mesoamerican	II B	Inbred line	Pv x Pc
CALIMA	Red mottled	Andean	I	Inbred line	Pv
DAB 295	Red mottled	Andean	I	Inbred line	Pv
DAB 525	Red pink	Andean	I	Inbred line	Pv
ICA QUIMBAYA	Red motled	Andean	I	Inbred line	Pv
INB 604	Black	Mesoamerican	II A	Inbred line	Pv x Pa
INB 841	Brown speckled	Mesoamerican	II A	Inbred line	Pv x Pa
RRA 177	Red	Andean	II A	Inbred line	Pv x Pc
RRA 3	Red	Andean	II B	Inbred line	Pv x Pc
RRA 60	Red mottled	Andean	II A	Inbred line	Pv x Pc
RRA 69	Pink	Andean	II A	Inbred line	Pv x Pc
RRA 80	Red	Andean	II A	Inbred line	Pv x Pc
RRA 81	Red	Andean	II A	Inbred line	Pv x Pc
SAB 618	Red mottled	Andean	I	Inbred line	Pv
SAB 686	Cream mottled	Andean	I	Inbred line	Pv
SAP 1-15	Red mottled	Andean	I	Inbred line	Pv
SEF 1	Red	Mesoamerican	II A	Inbred line	Pv x Pc x Pa
SEF 10	Red	Mesoamerican	II A	Inbred line	Pv x Pc x Pa
SEF 14	Red	Mesoamerican	II A	Inbred line	Pv x Pc x Pa
SEF 40	Red	Mesoamerican	II A	Inbred line	Pv x Pc x Pa
SEF 42	Red	Mesoamerican	II A	Inbred line	Pv x Pc x Pa
SEF 56	Red	Mesoamerican	II B	Inbred line	Pv x Pc x Pa
SEF 70	Red	Mesoamerican	II B	Inbred line	Pv x Pc x Pa
SER 125	Red	Mesoamerican	II B	Inbred line	Pv
SER 16	Red	Mesoamerican	II A	Inbred line	Pv
SER 212	Red	Mesoamerican	II A	Inbred line	Pv x Pa
SER 213	Red	Mesoamerican	II A	Inbred line	Pv x Pa
SER 394	Red	Mesoamerican	II A	Inbred line	Pv
SIN 351-1	Red mottled	Mesoamerican	II B	Inbred line	Pv x Pa
SIN 363-1	Red	Mesoamerican	II A	Inbred line	Pv x Pa
SIN 436-1	Red	Mesoamerican	II A	Inbred line	Pv x Pa
SIN 461-1	Brown	Mesoamerican	II B	Inbred line	Pv x Pa
SIN 509-1	Red	Mesoamerican	II B	Inbred line	Pv x Pa
SMC 101	Cream striped	Mesoamerican	II B	Inbred line	Pv x Pd
SMC 135	Cream	Mesoamerican	II B	Inbred line	PV x Pa x Pd
SMC 199	Pink mottled	Mesoamerican	II B	Inbred line	Pv x Pc x Pa x Pd
SMC 200	Pink mottled	Mesoamerican	II B	Inbred line	Pv x Pc x Pa x Pd
SMC 205	Red mottled	Mesoamerican	II B	Inbred line	PV x Pa x Pd x Pc
SMC 216	Purple mottled	Mesoamerican	II B	Inbred line	Pv x Pc x Pa x Pd
SMC 217	Pink mottled	Mesoamerican	II B	Inbred line	Pv x Pc x Pa x Pd
SMC 33	Cream striped	Mesoamerican	II B	Inbred line	Pv x Pd
SMC 41	Cream striped	Mesoamerican	II B	Inbred line	Pv x Pd
SMN 24	Black	Mesoamerican	II B	Inbred line	Pv x Pd
SMN 27	Black	Mesoamerican	II B	Inbred line	Pv x Pd
SMN 38	Black	Mesoamerican	II B	Inbred line	Pv x Pd
SMN 39	Black	Mesoamerican	II B	Inbred line	Pv x Pd
SMR 140	Red	Mesoamerican	II B	Inbred line	Pv x Pc x Pa x Pd
SMR 193	Red	Mesoamerican	II B	Inbred line	Pv x Pa x Pd
SMR 194	Red	Mesoamerican	II B	Inbred line	Pv x Pa x Pd
SMR 195	Red	Mesoamerican	II B	Inbred line	Pv x Pa x Pd
SMR 72	Red	Mesoamerican	II A	Inbred line	Pv x Pc x Pd
SMR 84	Red	Mesoamerican	II B	Inbred line	Pv x Pd
